# Supplementary material for: Prevalence, species identification, and antibiotic resistance of Staphylococci in dogs visiting veterinary clinics in Vietnam
Source: PLoS One. 2025 Jul 24;20(7):e0328472. doi: 10.1371/journal.pone.0328472 (PMC12289047; doi:10.1371/journal.pone.0328472)
Supplement: S1 File — (XLSX) [file pone.0328472.s012.xlsx]

## Sheet: Antibiotic resistance
No.	Antibiotics	Health status	Phenotype	Percentage (%)
40	Linezolid	Diseased	resis	0
38	Vancomycin	Diseased	resis	0
36	Amikacin	Diseased	resis	7
26	Cephalexin	Diseased	resis	12
24	Amoxicillin-Clavulanicacid	Diseased	resis	13
27	Cefoxitin	Diseased	resis	22
30	Levofloxacin	Diseased	resis	27
32	Doxycycline	Diseased	resis	30
37	Gentamicin	Diseased	resis	33
28	Chloramphenicol	Diseased	resis	35
29	Ciprofloxacin	Diseased	resis	35
39	Sulfamethoxazole-Trimethoprim	Diseased	resis	36
25	Oxacillin	Diseased	resis	45
31	Clindamycin	Diseased	resis	47
35	Azithromycin	Diseased	resis	52
34	Erythromycin	Diseased	resis	54
33	Tetracyclin	Diseased	resis	66
22	Ampicillin	Diseased	resis	83
23	Amoxicillin	Diseased	resis	85
21	Penicillin	Diseased	resis	86
61	Penicillin	Diseased	sensi	14
63	Amoxicillin	Diseased	sensi	15
62	Ampicillin	Diseased	sensi	17
73	Tetracyclin	Diseased	sensi	34
74	Erythromycin	Diseased	sensi	46
75	Azithromycin	Diseased	sensi	48
71	Clindamycin	Diseased	sensi	53
65	Oxacillin	Diseased	sensi	55
79	Sulfamethoxazole-Trimethoprim	Diseased	sensi	64
68	Chloramphenicol	Diseased	sensi	65
69	Ciprofloxacin	Diseased	sensi	65
77	Gentamicin	Diseased	sensi	67
72	Doxycycline	Diseased	sensi	70
70	Levofloxacin	Diseased	sensi	73
67	Cefoxitin	Diseased	sensi	78
64	Amoxicillin-Clavulanicacid	Diseased	sensi	87
66	Cephalexin	Diseased	sensi	88
76	Amikacin	Diseased	sensi	93
80	Linezolid	Diseased	sensi	100
78	Vancomycin	Diseased	sensi	100
20	Linezolid	Healthy	resis	0
18	Vancomycin	Healthy	resis	0
16	Amikacin	Healthy	resis	4
6	Cephalexin	Healthy	resis	7
4	Amoxicillin-Clavulanicacid	Healthy	resis	9
7	Cefoxitin	Healthy	resis	15
17	Gentamicin	Healthy	resis	20
10	Levofloxacin	Healthy	resis	20
12	Doxycycline	Healthy	resis	21
19	Sulfamethoxazole-Trimethoprim	Healthy	resis	21
9	Ciprofloxacin	Healthy	resis	22
8	Chloramphenicol	Healthy	resis	29
5	Oxacillin	Healthy	resis	34
11	Clindamycin	Healthy	resis	35
15	Azithromycin	Healthy	resis	48
14	Erythromycin	Healthy	resis	51
13	Tetracyclin	Healthy	resis	52
1	Penicillin	Healthy	resis	60
2	Ampicillin	Healthy	resis	66
3	Amoxicillin	Healthy	resis	68
43	Amoxicillin	Healthy	sensi	32
42	Ampicillin	Healthy	sensi	34
41	Penicillin	Healthy	sensi	40
53	Tetracyclin	Healthy	sensi	48
54	Erythromycin	Healthy	sensi	49
55	Azithromycin	Healthy	sensi	52
51	Clindamycin	Healthy	sensi	65
45	Oxacillin	Healthy	sensi	66
48	Chloramphenicol	Healthy	sensi	71
49	Ciprofloxacin	Healthy	sensi	78
52	Doxycycline	Healthy	sensi	79
59	Sulfamethoxazole-Trimethoprim	Healthy	sensi	79
57	Gentamicin	Healthy	sensi	80
50	Levofloxacin	Healthy	sensi	80
47	Cefoxitin	Healthy	sensi	85
44	Amoxicillin-Clavulanicacid	Healthy	sensi	91
46	Cephalexin	Healthy	sensi	93
56	Amikacin	Healthy	sensi	96
60	Linezolid	Healthy	sensi	100
58	Vancomycin	Healthy	sensi	100

## Sheet: Antibiotic resistance gene
Antibiotic genes	No. resistant	No. sensitive	Health status
aacA-aphD	50	50	Healthy
tetK	48	52	Healthy
gyrA	40	60	Healthy
mecA	21	79	Healthy
msrA	43	57	Healthy
dfrA	13	87	Healthy
ermA	4	96	Healthy
aacA-aphD	70	30	Diseased
tetK	53	47	Diseased
gyrA	24	76	Diseased
mecA	29	71	Diseased
msrA	20	80	Diseased
dfrA	6	94	Diseased
ermA	1	99	Diseased

## Sheet: Resistance gene (locations)
Antibiotic genes	Anatomical locations	No. Resistant	No. Sensitive
aacA-aphD	Skin	70	30
tetK	Skin	51	49
gyrA	Skin	29	71
mecA	Skin	23	77
msrA	Skin	22	78
dfrA	Skin	4	96
ermA	Skin	2	98
aacA-aphD	Nares	56	44
tetK	Nares	54	46
gyrA	Nares	27	73
mecA	Nares	32	68
msrA	Nares	32	68
dfrA	Nares	15	85
ermA	Nares	3	97

## Sheet: Antibiotic genotypes
Antibiotic resistance genes	Total
aacA	38
ermA	1
gyrA	3
mecA	5
msrA	5
tetK	22
aacAdfrA	2
aacAmsrA	2
aacAtetK	40
gyrAaacA	11
gyrAdfrA	1
gyrAmsrA	6
gyrAtetK	3
mecAaacA	13
mecAgyrA	1
mecAmsrA	4
mecAtetK	1
tetKdfrA	1
tetKmsrA	2
aacAtetKdfrA	4
aacAtetKmsrA	11
ermAmsrAdfrA	1
gyrAaacAermA	1
gyrAaacAmsrA	2
gyrAaacAtetK	13
gyrAmsrAdfrA	3
gyrAtetKmsrA	3
mecAaacAmsrA	3
mecAaacAtetK	16
mecAgyrAaacA	2
mecAgyrAmsrA	1
mecAtetKmsrA	4
aacAermAtetKmsrA	1
aacAtetKmsrAdfrA	1
gyrAaacAtetKdfrA	1
gyrAaacAtetKmsrA	10
mecAaacAermAtetK	1
mecAaacAtetKmsrA	5
mecAgyrAaacAermA	1
mecAgyrAaacAmsrA	1
mecAgyrAaacAtetK	7
mecAgyrAmsrAdfrA	4
gyrAaacAtetKmsrAdfrA	2
mecAaacAtetKmsrAdfrA	1
mecAgyrAaacAtetKdfrA	3
mecAgyrAaacAtetKmsrA	7
mecAgyrAaacAtetKmsrAdfrA	1

## Sheet: Sunburst_data
No	Phenotype	Total
1	Ax	2
2	Cl	1
3	Ge	1
4	Pn	1
5	Te	1
6	Am-Ax	1
7	Am-Ox	1
8	Ax-Ge	1
9	Er-Az	2
10	Pn-Am	1
11	Am-Ax-Cn	1
12	Am-Ax-Ox	1
13	Ax-Er-Az	1
14	Ax-Ox-Ci	1
15	Ci-Te-Er	1
16	Dx-Te-Er	1
17	Ox-Cl-Az	1
18	Pn-Am-Ax	10
19	Pn-Ax-Ox	1
20	Pn-Te-Ge	1
21	Te-Er-Az	3
22	Ci-Lv-Dx-Te	1
23	Ci-Te-Er-Az	1
24	Dx-Te-Ge-Bt	1
25	Ox-Lv-Er-Az	1
26	Pn-Am-Ax-Ac	2
27	Pn-Am-Ax-Az	1
28	Pn-Am-Ax-cL	1
29	Pn-Am-Ax-Dx	1
30	Pn-Am-Ax-Er	1
31	Pn-Am-Ax-Ox	9
32	Pn-Am-Ax-Te	8
33	Pn-Am-Cn-Er	1
34	Pn-Am-Ox-Cn	1
35	Pn-Ax-Ox-Te	1
36	Am-Ax-Er-Az-Ak	1
37	Am-Ax-Ox-Er-Bt	1
38	Cl-cL-Te-Er-Az	1
39	Dx-Te-Er-Az-Ge	1
40	Pn-Am-Ax-Ac-Ox	2
41	Pn-Am-Ax-Ac-Te	2
42	Pn-Am-Ax-Ak-Bt	1
43	Pn-Am-Ax-Cl-Lv	1
44	Pn-Am-Ax-cL-Te	4
45	Pn-Am-Ax-Cn-Te	1
46	Pn-Am-Ax-Dx-Te	2
47	Pn-Am-Ax-Er-Az	1
48	Pn-Am-Ax-Ox-Az	1
49	Pn-Am-Ax-Ox-Bt	1
50	Pn-Am-Ax-Ox-cL	1
51	Pn-Am-Ax-Ox-Ge	1
52	Pn-Am-Ax-Ox-Te	4
53	Pn-Am-Ax-Te-Bt	1
54	Pn-Am-Ax-Te-Ge	1
55	Pn-Ax-Cl-Dx-Te	1
56	Pn-Ax-Ox-Er-Az	1
57	Pn-Am-Ax-Ac-Ox-Cn	2
58	Pn-Am-Ax-cL-Dx-Te	2
59	Pn-Am-Ax-Cn-cL-Te	2
60	Pn-Am-Ax-Cn-Er-Az	1
61	Pn-Am-Ax-Cn-Er-Bt	1
62	Pn-Am-Ax-Dx-Te-Bt	2
63	Pn-Am-Ax-Lv-Te-Az	1
64	Pn-Am-Ax-Ox-cL-Te	2
65	Pn-Am-Ax-Ox-Cn-Ak	4
66	Pn-Am-Ax-Ox-Cn-Te	1
67	Pn-Am-Ax-Ox-Cp-Cn	1
68	Pn-Am-Ax-Ox-Cp-Er	1
69	Pn-Am-Ax-Ox-Dx-Te	2
70	Pn-Am-Cl-Er-Az-Bt	1
71	Pn-Am-Ox-Cp-Cn-cL	1
72	Pn-Am-Te-Er-Az-Bt	1
73	Pn-Cn-cL-Te-Er-Az	1
74	Am-Ax-Ox-Cp-Cl-Er-Bt	1
75	Ax-Cl-Ci-cL-Te-Er-Az	1
76	Pn-Am-Ax-Ac-cL-Te-Bt	1
77	Pn-Am-Ax-Ci-cL-Te-Bt	1
78	Pn-Am-Ax-Cl-cL-Er-Az	1
79	Pn-Am-Ax-Cl-Er-Az-Bt	1
80	Pn-Am-Ax-cL-Te-Er-Az	1
81	Pn-Am-Ax-Cn-cL-Te-Bt	1
82	Pn-Am-Ax-Dx-Te-Ak-Ge	1
83	Pn-Am-Ax-Ox-cL-Er-Az	1
84	Pn-Am-Ax-Ox-cL-Te-Ak	1
85	Pn-Am-Ax-Ox-Cn-Ci-Ge	1
86	Pn-Am-Ax-Ox-Cn-Dx-Te	1
87	Pn-Am-Ax-Ox-Cn-Te-Ak	1
88	Pn-Am-Ax-Ox-Cn-Te-Az	1
89	Pn-Am-Ax-Ox-Cn-Te-Er	1
90	Pn-Am-Ax-Ox-Cp-Cn-Cl	1
91	Pn-Am-Ax-Ox-Cp-Er-Az	1
92	Pn-Am-Ax-Ox-Te-Ak-Ge	1
93	Pn-Am-Ox-Cn-Cl-cL-Te	1
94	Ax-Cl-Ci-Lv-cL-Te-Er-Az	1
95	Cl-Ci-Lv-cL-Te-Er-Az-Bt	1
96	Ox-Cn-Cl-cL-Dx-Te-Er-Az	1
97	Pn-Am-Ax-Ac-Ox-cL-Te-Ge	1
98	Pn-Am-Ax-Ac-Ox-Cn-Er-Az	1
99	Pn-Am-Ax-Ci-Lv-Te-Er-Az	1
100	Pn-Am-Ax-Cl-cL-Te-Er-Az	2
101	Pn-Am-Ax-Ox-Cl-Er-Az-Bt	1
102	Pn-Am-Ax-Ox-Cn-Er-Az-Ge	1
103	Pn-Am-Ax-Ox-Cn-Te-Er-Az	1
104	Pn-Am-Ax-Ox-Cp-Cn-Dx-Te	1
105	Pn-Am-Ax-Ox-Cp-Cn-Er-Az	1
106	Pn-Am-Ax-Te-Er-Az-Ge-Bt	1
107	Pn-Ox-Cl-Te-Er-Az-Ak-Ge	1
108	Ci-Lv-cL-Dx-Te-Er-Az-Ge-Bt	1
109	Cl-Ci-Lv-cL-Dx-Te-Er-Az-Bt	1
110	Cl-Ci-Lv-cL-Te-Er-Az-Ge-Bt	1
111	Pn-Am-Ax-Ac-Cl-cL-Te-Er-Az	1
112	Pn-Am-Ax-Ac-Ox-cL-Dx-Te-Ak	1
113	Pn-Am-Ax-Ac-Ox-cL-Te-Ak-Bt	1
114	Pn-Am-Ax-Ac-Ox-Cp-Cn-Er-Az	1
115	Pn-Am-Ax-Ci-cL-Dx-Te-Ge-Bt	1
116	Pn-Am-Ax-Ci-Lv-Er-Az-Ge-Bt	2
117	Pn-Am-Ax-Cl-Ci-Dx-Te-Er-Az	1
118	Pn-Am-Ax-Cl-cL-Dx-Te-Az-Ge	1
119	Pn-Am-Ax-Cl-cL-Te-Er-Az-Bt	1
120	Pn-Am-Ax-cL-Dx-Te-Er-Az-Bt	1
121	Pn-Am-Ax-cL-Dx-Te-Er-Az-Ge	2
122	Pn-Am-Ax-Cl-Te-Er-Az-Ge-Bt	2
123	Pn-Am-Ax-Cp-Cn-cL-Te-Er-Bt	1
124	Pn-Am-Ax-Ox-Cl-Ci-cL-Er-Az	1
125	Pn-Am-Ax-Ox-cL-Dx-Te-Er-Az	1
126	Pn-Am-Ax-Ox-Cl-Lv-Te-Er-Az	1
127	Pn-Am-Ax-Ox-Cn-Cl-Ci-cL-Te	1
128	Pn-Am-Ax-Ox-Cp-Cn-Cl-cL-Te	1
129	Pn-Am-Ax-Ox-Cp-Cn-Cl-Dx-Te	1
130	Pn-Ox-Cp-Cn-cL-Te-Er-Az-Ge	1
131	Am-Ax-Cn-Cl-cL-Dx-Te-Er-Az-Ge	1
132	Ax-Cl-Ci-Lv-cL-Dx-Te-Er-Az-Ge	1
133	Pn-Am-Ax-Ac-Ci-cL-Er-Az-Ge-Bt	1
134	Pn-Am-Ax-Ac-Cl-cL-Dx-Te-Er-Az	1
135	Pn-Am-Ax-Ac-Cl-cL-Te-Er-Az-Bt	1
136	Pn-Am-Ax-Ci-Lv-cL-Er-Az-Ge-Bt	1
137	Pn-Am-Ax-Ci-Lv-cL-Te-Er-Az-Bt	3
138	Pn-Am-Ax-Ci-Lv-cL-Te-Er-Az-Ge	1
139	Pn-Am-Ax-Cl-Ci-cL-Er-Az-Ge-Bt	1
140	Pn-Am-Ax-Cl-Ci-Lv-Te-Er-Az-Ge	2
141	Pn-Am-Ax-Cl-cL-Te-Er-Az-Ge-Bt	1
142	Pn-Am-Ax-Cl-Dx-Te-Er-Az-Ge-Bt	2
143	Pn-Am-Ax-Ox-Cl-Ci-Lv-Er-Az-Bt	1
144	Pn-Am-Ax-Ox-Cn-Cl-cL-Dx-Te-Ak	1
145	Pn-Am-Ax-Ox-Cn-cL-Dx-Te-Er-Az	1
146	Pn-Am-Ax-Ac-Ci-Lv-cL-Te-Er-Az-Ge	1
147	Pn-Am-Ax-Ac-Cn-Cl-Lv-Te-Er-Ak-Bt	1
148	Pn-Am-Ax-Ac-Ox-Cl-cL-Te-Er-Az-Ge	1
149	Pn-Am-Ax-Ci-Lv-cL-Dx-Te-Er-Az-Bt	1
150	Pn-Am-Ax-Ci-Lv-cL-Te-Er-Az-Ge-Bt	1
151	Pn-Am-Ax-Cl-Ci-cL-Dx-Te-Er-Az-Bt	1
152	Pn-Am-Ax-Cl-Ci-cL-Dx-Te-Er-Az-Ge	1
153	Pn-Am-Ax-Cl-Ci-Lv-cL-Dx-Te-Er-Az	1
154	Pn-Am-Ax-Cl-Ci-Lv-cL-Te-Er-Az-Bt	2
155	Pn-Am-Ax-Cl-Ci-Lv-cL-Te-Er-Az-Ge	1
156	Pn-Am-Ax-Cl-cL-Dx-Te-Er-Az-Ge-Bt	2
157	Pn-Am-Ax-Cp-Cl-cL-Te-Er-Az-Ge-Bt	1
158	Pn-Am-Ax-Cp-cL-Dx-Te-Er-Az-Ge-Bt	1
159	Pn-Am-Ax-Ox-Ci-Lv-cL-Dx-Te-Er-Az	1
160	Pn-Am-Ax-Ox-Ci-Lv-cL-Te-Er-Az-Bt	1
161	Pn-Am-Ax-Ox-Cl-Ci-Lv-Dx-Te-Er-Az	2
162	Pn-Am-Ax-Ox-Cl-cL-Dx-Te-Er-Az-Ge	1
163	Pn-Am-Ax-Ox-Cp-Cn-Ci-Lv-cL-Az-Bt	1
164	Pn-Am-Ax-Ox-Cp-Cn-Cl-cL-Er-Az-Bt	1
165	Pn-Am-Ax-Ox-Cp-Cn-Cl-cL-Te-Er-Az	1
166	Pn-Am-Ax-Ox-Cp-Cn-Cl-Dx-Te-Er-Az	1
167	Pn-Ax-Cl-Ci-Lv-cL-Dx-Te-Er-Az-Bt	1
168	Pn-Ax-Ox-Ci-Lv-cL-Te-Er-Az-Ge-Bt	1
169	Pn-Am-Ax-Ac-Cl-Ci-Lv-cL-Te-Er-Az-Bt	1
170	Pn-Am-Ax-Ac-Cl-Ci-Lv-cL-Te-Er-Az-Ge	1
171	Pn-Am-Ax-Ac-Ox-Ci-Lv-cL-Te-Er-Az-Bt	1
172	Pn-Am-Ax-Ci-Lv-cL-Dx-Te-Er-Az-Ge-Bt	1
173	Pn-Am-Ax-Cl-Ci-Lv-cL-Dx-Te-Er-Ak-Ge	1
174	Pn-Am-Ax-Cl-Ci-Lv-cL-Dx-Te-Er-Az-Bt	1
175	Pn-Am-Ax-Cl-Ci-Lv-cL-Te-Er-Az-Ge-Bt	2
176	Pn-Am-Ax-Cn-Cl-cL-Dx-Te-Er-Az-Ge-Bt	1
177	Pn-Am-Ax-Ox-Ci-cL-Dx-Te-Er-Az-Ge-Bt	1
178	Pn-Am-Ax-Ox-Ci-Lv-cL-Te-Er-Az-Ge-Bt	2
179	Pn-Am-Ax-Ox-Ci-Lv-Dx-Te-Er-Az-Ge-Bt	1
180	Pn-Am-Ax-Ox-Cl-Ci-cL-Dx-Te-Er-Az-Ge	2
181	Pn-Am-Ax-Ox-Cl-Ci-Lv-cL-Dx-Te-Er-Az	1
182	Pn-Am-Ax-Ox-Cl-Ci-Lv-Dx-Te-Er-Az-Ge	1
183	Pn-Am-Ax-Ox-Cl-Ci-Lv-Te-Er-Az-Ge-Bt	1
184	Pn-Am-Ax-Ox-Cl-cL-Dx-Te-Er-Az-Ge-Bt	2
185	Pn-Am-Ax-Ox-Cl-cL-Te-Er-Az-Ak-Ge-Bt	1
186	Pn-Am-Ax-Ac-Cl-Ci-cL-Dx-Te-Er-Az-Ge-Bt	1
187	Pn-Am-Ax-Ac-Ox-Ci-Lv-cL-Te-Er-Ax-Ge-Bt	1
188	Pn-Am-Ax-Ac-Ox-Ci-Lv-cL-Te-Er-Az-Ge-Bt	1
189	Pn-Am-Ax-Ac-Ox-Cn-Cl-Ci-Lv-Te-Er-Az-Ge	1
190	Pn-Am-Ax-Ac-Ox-Cp-Cn-Ci-cL-Te-Er-Az-Ge	1
191	Pn-Am-Ax-Cl-Ci-Lv-cL-Dx-Te-Er-Az-Ge-Bt	2
192	Pn-Am-Ax-Ox-Cl-Ci-cL-Dx-Te-Er-Az-Ge-Bt	1
193	Pn-Am-Ax-Ox-Cl-Ci-Lv-cL-Dx-Te-Er-Az-Bt	1
194	Pn-Am-Ax-Ox-Cl-Ci-Lv-cL-Te-Er-Az-Ge-Bt	1
195	Pn-Am-Ax-Ox-Cn-Cl-Ci-cL-Te-Er-Az-Ge-Bt	1
196	Pn-Am-Ax-Ox-Cn-Cl-Ci-Lv-cL-Dx-Te-Er-Az	1
197	Pn-Am-Ax-Ox-Cp-Cn-Ci-Lv-cL-Dx-Te-Er-Ak	1
198	Pn-Am-Ax-Ac-Cl-Ci-Lv-cL-Dx-Te-Er-Az-Ge-Bt	1
199	Pn-Am-Ax-Ac-Ox-Cn-Ci-Lv-cL-Dx-Te-Er-Az-Ge	1
200	Pn-Am-Ax-Ac-Ox-Cn-Cl-Ci-cL-Dx-Te-Er-Az-Bt	1
201	Pn-Am-Ax-Ac-Ox-Cp-Ci-cL-Dx-Te-Er-Az-Ge-Bt	1
202	Pn-Am-Ax-Ac-Ox-Cp-Ci-Lv-cL-Te-Er-Az-Ge-Bt	1
203	Pn-Am-Ax-Ox-Cl-Ci-Lv-cL-Dx-Te-Er-Az-Ge-Bt	3
204	Pn-Am-Ax-Ox-Cn-Cl-Ci-Lv-cL-Te-Er-Az-Ge-Bt	1
205	Pn-Am-Ax-Ox-Cp-Ci-Lv-cL-Te-Er-Az-Ak-Ge-Bt	1
206	Pn-Am-Ax-Ox-Cp-Cl-Ci-Lv-cL-Dx-Te-Er-Az-Ge	1
207	Pn-Am-Ax-Ox-Cp-Cl-Ci-Lv-cL-Te-Er-Az-Ge-Bt	2
208	Pn-Am-Ax-Ox-Cp-Cn-Cl-Ci-cL-Dx-Te-Er-Az-Bt	1
209	Pn-Am-Ax-Ox-Cp-Cn-Cl-Ci-Lv-cL-Dx-Te-Er-Ak	1
210	Pn-Am-Ax-Ox-Cp-Cn-Cl-cL-Dx-Te-Er-Az-Ge-Bt	1
211	Pn-Am-Ax-Ac-Ox-Cl-Ci-Lv-cL-Dx-Te-Er-Az-Ge-Bt	1
212	Pn-Am-Ax-Ox-Cp-Cn-Cl-Ci-cL-Dx-Te-Er-Az-Ge-Bt	1
213	Pn-Am-Ax-Ox-Cp-Cn-Cl-Ci-Lv-cL-Dx-Te-Er-Az-Bt	1
214	Pn-Am-Ax-Ac-Ox-Cp-Cn-Ci-Lv-cL-Dx-Te-Er-Az-Ge-Bt	1
215	Pn-Am-Ax-Ox-Cp-Cn-Cl-Ci-Lv-cL-Dx-Te-Er-Az-Ge-Bt	2

## Sheet: Antibiotic resistance heatmap
No.	Condition	Sample.type	Species	Antibiotics	Resistance	Sensitive	Percentage
1	Diseased	Nares	Other Staphylococcus	Amoxicillin	18	1	95
2	Diseased	Nares	Other Staphylococcus	Penicillin	18	1	95
3	Diseased	Nares	Other Staphylococcus	Ampicillin	17	2	89
4	Diseased	Nares	Other Staphylococcus	Oxacillin	11	8	58
5	Diseased	Nares	Other Staphylococcus	Cefoxitin	6	13	32
6	Diseased	Nares	Other Staphylococcus	Amoxicillin.clavulanic.acid	3	16	16
7	Diseased	Nares	Other Staphylococcus	Cephalexin	1	18	5
8	Diseased	Nares	Other Staphylococcus	Tetracyclin	15	4	79
9	Diseased	Nares	Other Staphylococcus	Doxycycline	10	9	53
10	Diseased	Nares	Other Staphylococcus	Erythromycin	15	4	79
11	Diseased	Nares	Other Staphylococcus	Azithromycin	14	5	74
12	Diseased	Nares	Other Staphylococcus	Clindamycin	12	7	63
13	Diseased	Nares	Other Staphylococcus	Chloramphenicol	13	6	68
14	Diseased	Nares	Other Staphylococcus	Sulfamethoxazole.trimethoprim	11	8	58
15	Diseased	Nares	Other Staphylococcus	Ciprofloxacin	8	11	42
16	Diseased	Nares	Other Staphylococcus	Levofloxacin	6	13	32
17	Diseased	Nares	Other Staphylococcus	Gentamicin	11	8	58
18	Diseased	Nares	Other Staphylococcus	Amikacin	3	16	16
19	Diseased	Nares	Other Staphylococcus	Vancomycin	0	19	0
20	Diseased	Nares	Other Staphylococcus	Linezolid	0	19	0
21	Diseased	Nares	S. aureus	Amoxicillin	1	0	100
22	Diseased	Nares	S. aureus	Penicillin	1	0	100
23	Diseased	Nares	S. aureus	Ampicillin	1	0	100
24	Diseased	Nares	S. aureus	Oxacillin	0	1	0
25	Diseased	Nares	S. aureus	Cefoxitin	0	1	0
26	Diseased	Nares	S. aureus	Amoxicillin.clavulanic.acid	0	1	0
27	Diseased	Nares	S. aureus	Cephalexin	0	1	0
28	Diseased	Nares	S. aureus	Tetracyclin	1	0	100
29	Diseased	Nares	S. aureus	Doxycycline	0	1	0
30	Diseased	Nares	S. aureus	Erythromycin	1	0	100
31	Diseased	Nares	S. aureus	Azithromycin	1	0	100
32	Diseased	Nares	S. aureus	Clindamycin	1	0	100
33	Diseased	Nares	S. aureus	Chloramphenicol	1	0	100
34	Diseased	Nares	S. aureus	Sulfamethoxazole.trimethoprim	1	0	100
35	Diseased	Nares	S. aureus	Ciprofloxacin	1	0	100
36	Diseased	Nares	S. aureus	Levofloxacin	1	0	100
37	Diseased	Nares	S. aureus	Gentamicin	0	1	0
38	Diseased	Nares	S. aureus	Amikacin	0	1	0
39	Diseased	Nares	S. aureus	Vancomycin	0	1	0
40	Diseased	Nares	S. aureus	Linezolid	0	1	0
41	Diseased	Nares	S. epidermidis	Amoxicillin	2	0	100
42	Diseased	Nares	S. epidermidis	Penicillin	2	0	100
43	Diseased	Nares	S. epidermidis	Ampicillin	2	0	100
44	Diseased	Nares	S. epidermidis	Oxacillin	0	2	0
45	Diseased	Nares	S. epidermidis	Cefoxitin	0	2	0
46	Diseased	Nares	S. epidermidis	Amoxicillin.clavulanic.acid	0	2	0
47	Diseased	Nares	S. epidermidis	Cephalexin	0	2	0
48	Diseased	Nares	S. epidermidis	Tetracyclin	1	1	50
49	Diseased	Nares	S. epidermidis	Doxycycline	0	2	0
50	Diseased	Nares	S. epidermidis	Erythromycin	2	0	100
51	Diseased	Nares	S. epidermidis	Azithromycin	2	0	100
52	Diseased	Nares	S. epidermidis	Clindamycin	1	1	50
53	Diseased	Nares	S. epidermidis	Chloramphenicol	2	0	100
54	Diseased	Nares	S. epidermidis	Sulfamethoxazole.trimethoprim	1	1	50
55	Diseased	Nares	S. epidermidis	Ciprofloxacin	1	1	50
56	Diseased	Nares	S. epidermidis	Levofloxacin	1	1	50
57	Diseased	Nares	S. epidermidis	Gentamicin	1	1	50
58	Diseased	Nares	S. epidermidis	Amikacin	0	2	0
59	Diseased	Nares	S. epidermidis	Vancomycin	0	2	0
60	Diseased	Nares	S. epidermidis	Linezolid	0	2	0
61	Diseased	Nares	S. pseudintermedius	Amoxicillin	33	1	97
62	Diseased	Nares	S. pseudintermedius	Penicillin	33	1	97
63	Diseased	Nares	S. pseudintermedius	Ampicillin	33	1	97
64	Diseased	Nares	S. pseudintermedius	Oxacillin	15	19	44
65	Diseased	Nares	S. pseudintermedius	Cefoxitin	6	28	18
66	Diseased	Nares	S. pseudintermedius	Amoxicillin.clavulanic.acid	10	24	29
67	Diseased	Nares	S. pseudintermedius	Cephalexin	4	30	12
68	Diseased	Nares	S. pseudintermedius	Tetracyclin	30	4	88
69	Diseased	Nares	S. pseudintermedius	Doxycycline	10	24	29
70	Diseased	Nares	S. pseudintermedius	Erythromycin	30	4	88
71	Diseased	Nares	S. pseudintermedius	Azithromycin	30	4	88
72	Diseased	Nares	S. pseudintermedius	Clindamycin	25	9	74
73	Diseased	Nares	S. pseudintermedius	Chloramphenicol	20	14	59
74	Diseased	Nares	S. pseudintermedius	Sulfamethoxazole.trimethoprim	26	8	76
75	Diseased	Nares	S. pseudintermedius	Ciprofloxacin	25	9	74
76	Diseased	Nares	S. pseudintermedius	Levofloxacin	19	15	56
77	Diseased	Nares	S. pseudintermedius	Gentamicin	21	13	62
78	Diseased	Nares	S. pseudintermedius	Amikacin	1	33	3
79	Diseased	Nares	S. pseudintermedius	Vancomycin	0	34	0
80	Diseased	Nares	S. pseudintermedius	Linezolid	0	34	0
81	Diseased	Skin	Other Staphylococcus	Amoxicillin	14	1	93
82	Diseased	Skin	Other Staphylococcus	Penicillin	15	0	100
83	Diseased	Skin	Other Staphylococcus	Ampicillin	14	1	93
84	Diseased	Skin	Other Staphylococcus	Oxacillin	12	3	80
85	Diseased	Skin	Other Staphylococcus	Cefoxitin	12	3	80
86	Diseased	Skin	Other Staphylococcus	Amoxicillin.clavulanic.acid	1	14	7
87	Diseased	Skin	Other Staphylococcus	Cephalexin	8	7	53
88	Diseased	Skin	Other Staphylococcus	Tetracyclin	13	2	87
89	Diseased	Skin	Other Staphylococcus	Doxycycline	5	10	33
90	Diseased	Skin	Other Staphylococcus	Erythromycin	8	7	53
91	Diseased	Skin	Other Staphylococcus	Azithromycin	7	8	47
92	Diseased	Skin	Other Staphylococcus	Clindamycin	11	4	73
93	Diseased	Skin	Other Staphylococcus	Chloramphenicol	7	8	47
94	Diseased	Skin	Other Staphylococcus	Sulfamethoxazole.trimethoprim	5	10	33
95	Diseased	Skin	Other Staphylococcus	Ciprofloxacin	2	13	13
96	Diseased	Skin	Other Staphylococcus	Levofloxacin	2	13	13
97	Diseased	Skin	Other Staphylococcus	Gentamicin	4	11	27
98	Diseased	Skin	Other Staphylococcus	Amikacin	5	10	33
99	Diseased	Skin	Other Staphylococcus	Vancomycin	0	15	0
100	Diseased	Skin	Other Staphylococcus	Linezolid	0	15	0
101	Diseased	Skin	S. aureus	Amoxicillin	13	1	93
102	Diseased	Skin	S. aureus	Penicillin	14	0	100
103	Diseased	Skin	S. aureus	Ampicillin	14	0	100
104	Diseased	Skin	S. aureus	Oxacillin	7	7	50
105	Diseased	Skin	S. aureus	Cefoxitin	4	10	29
106	Diseased	Skin	S. aureus	Amoxicillin.clavulanic.acid	2	12	14
107	Diseased	Skin	S. aureus	Cephalexin	2	12	14
108	Diseased	Skin	S. aureus	Tetracyclin	13	1	93
109	Diseased	Skin	S. aureus	Doxycycline	6	8	43
110	Diseased	Skin	S. aureus	Erythromycin	10	4	71
111	Diseased	Skin	S. aureus	Azithromycin	11	3	79
112	Diseased	Skin	S. aureus	Clindamycin	12	2	86
113	Diseased	Skin	S. aureus	Chloramphenicol	3	11	21
114	Diseased	Skin	S. aureus	Sulfamethoxazole.trimethoprim	6	8	43
115	Diseased	Skin	S. aureus	Ciprofloxacin	5	9	36
116	Diseased	Skin	S. aureus	Levofloxacin	2	12	14
117	Diseased	Skin	S. aureus	Gentamicin	6	8	43
118	Diseased	Skin	S. aureus	Amikacin	1	13	7
119	Diseased	Skin	S. aureus	Vancomycin	0	14	0
120	Diseased	Skin	S. aureus	Linezolid	0	14	0
121	Diseased	Skin	S. pseudintermedius	Amoxicillin	49	4	92
122	Diseased	Skin	S. pseudintermedius	Penicillin	50	3	94
123	Diseased	Skin	S. pseudintermedius	Ampicillin	48	5	91
124	Diseased	Skin	S. pseudintermedius	Oxacillin	23	30	43
125	Diseased	Skin	S. pseudintermedius	Cefoxitin	7	46	13
126	Diseased	Skin	S. pseudintermedius	Amoxicillin.clavulanic.acid	4	49	8
127	Diseased	Skin	S. pseudintermedius	Cephalexin	7	46	13
128	Diseased	Skin	S. pseudintermedius	Tetracyclin	51	2	96
129	Diseased	Skin	S. pseudintermedius	Doxycycline	29	24	55
130	Diseased	Skin	S. pseudintermedius	Erythromycin	44	9	83
131	Diseased	Skin	S. pseudintermedius	Azithromycin	42	11	79
132	Diseased	Skin	S. pseudintermedius	Clindamycin	42	11	79
133	Diseased	Skin	S. pseudintermedius	Chloramphenicol	32	21	60
134	Diseased	Skin	S. pseudintermedius	Sulfamethoxazole.trimethoprim	30	23	57
135	Diseased	Skin	S. pseudintermedius	Ciprofloxacin	34	19	64
136	Diseased	Skin	S. pseudintermedius	Levofloxacin	29	24	55
137	Diseased	Skin	S. pseudintermedius	Gentamicin	30	23	57
138	Diseased	Skin	S. pseudintermedius	Amikacin	3	50	6
139	Diseased	Skin	S. pseudintermedius	Vancomycin	0	53	0
140	Diseased	Skin	S. pseudintermedius	Linezolid	0	53	0
141	Diseased	Skin	S. schleiferi	Amoxicillin	1	1	50
142	Diseased	Skin	S. schleiferi	Penicillin	1	1	50
143	Diseased	Skin	S. schleiferi	Ampicillin	1	1	50
144	Diseased	Skin	S. schleiferi	Oxacillin	0	2	0
145	Diseased	Skin	S. schleiferi	Cefoxitin	0	2	0
146	Diseased	Skin	S. schleiferi	Amoxicillin.clavulanic.acid	0	2	0
147	Diseased	Skin	S. schleiferi	Cephalexin	0	2	0
148	Diseased	Skin	S. schleiferi	Tetracyclin	2	0	100
149	Diseased	Skin	S. schleiferi	Doxycycline	1	1	50
150	Diseased	Skin	S. schleiferi	Erythromycin	2	0	100
151	Diseased	Skin	S. schleiferi	Azithromycin	1	1	50
152	Diseased	Skin	S. schleiferi	Clindamycin	1	1	50
153	Diseased	Skin	S. schleiferi	Chloramphenicol	0	2	0
154	Diseased	Skin	S. schleiferi	Sulfamethoxazole.trimethoprim	1	1	50
155	Diseased	Skin	S. schleiferi	Ciprofloxacin	1	1	50
156	Diseased	Skin	S. schleiferi	Levofloxacin	0	2	0
157	Diseased	Skin	S. schleiferi	Gentamicin	0	2	0
158	Diseased	Skin	S. schleiferi	Amikacin	0	2	0
159	Diseased	Skin	S. schleiferi	Vancomycin	0	2	0
160	Diseased	Skin	S. schleiferi	Linezolid	0	2	0
161	Healthy	Nares	Other Staphylococcus	Amoxicillin	8	1	89
162	Healthy	Nares	Other Staphylococcus	Penicillin	6	3	67
163	Healthy	Nares	Other Staphylococcus	Ampicillin	7	2	78
164	Healthy	Nares	Other Staphylococcus	Oxacillin	5	4	56
165	Healthy	Nares	Other Staphylococcus	Cefoxitin	2	7	22
166	Healthy	Nares	Other Staphylococcus	Amoxicillin.clavulanic.acid	1	8	11
167	Healthy	Nares	Other Staphylococcus	Cephalexin	0	9	0
168	Healthy	Nares	Other Staphylococcus	Tetracyclin	7	2	78
169	Healthy	Nares	Other Staphylococcus	Doxycycline	4	5	44
170	Healthy	Nares	Other Staphylococcus	Erythromycin	4	5	44
171	Healthy	Nares	Other Staphylococcus	Azithromycin	6	3	67
172	Healthy	Nares	Other Staphylococcus	Clindamycin	5	4	56
173	Healthy	Nares	Other Staphylococcus	Chloramphenicol	6	3	67
174	Healthy	Nares	Other Staphylococcus	Sulfamethoxazole.trimethoprim	1	8	11
175	Healthy	Nares	Other Staphylococcus	Ciprofloxacin	2	7	22
176	Healthy	Nares	Other Staphylococcus	Levofloxacin	2	7	22
177	Healthy	Nares	Other Staphylococcus	Gentamicin	4	5	44
178	Healthy	Nares	Other Staphylococcus	Amikacin	1	8	11
179	Healthy	Nares	Other Staphylococcus	Vancomycin	0	9	0
180	Healthy	Nares	Other Staphylococcus	Linezolid	0	9	0
181	Healthy	Nares	S. pseudintermedius	Amoxicillin	7	1	88
182	Healthy	Nares	S. pseudintermedius	Penicillin	7	1	88
183	Healthy	Nares	S. pseudintermedius	Ampicillin	7	1	88
184	Healthy	Nares	S. pseudintermedius	Oxacillin	1	7	12
185	Healthy	Nares	S. pseudintermedius	Cefoxitin	0	8	0
186	Healthy	Nares	S. pseudintermedius	Amoxicillin.clavulanic.acid	1	7	12
187	Healthy	Nares	S. pseudintermedius	Cephalexin	1	7	12
188	Healthy	Nares	S. pseudintermedius	Tetracyclin	7	1	88
189	Healthy	Nares	S. pseudintermedius	Doxycycline	2	6	25
190	Healthy	Nares	S. pseudintermedius	Erythromycin	6	2	75
191	Healthy	Nares	S. pseudintermedius	Azithromycin	6	2	75
192	Healthy	Nares	S. pseudintermedius	Clindamycin	7	1	88
193	Healthy	Nares	S. pseudintermedius	Chloramphenicol	4	4	50
194	Healthy	Nares	S. pseudintermedius	Sulfamethoxazole.trimethoprim	4	4	50
195	Healthy	Nares	S. pseudintermedius	Ciprofloxacin	4	4	50
196	Healthy	Nares	S. pseudintermedius	Levofloxacin	4	4	50
197	Healthy	Nares	S. pseudintermedius	Gentamicin	3	5	38
198	Healthy	Nares	S. pseudintermedius	Amikacin	0	8	0
199	Healthy	Nares	S. pseudintermedius	Vancomycin	0	8	0
200	Healthy	Nares	S. pseudintermedius	Linezolid	0	8	0
201	Healthy	Skin	Other Staphylococcus	Amoxicillin	8	7	53
202	Healthy	Skin	Other Staphylococcus	Penicillin	7	8	47
203	Healthy	Skin	Other Staphylococcus	Ampicillin	8	7	53
204	Healthy	Skin	Other Staphylococcus	Oxacillin	7	8	47
205	Healthy	Skin	Other Staphylococcus	Cefoxitin	5	10	33
206	Healthy	Skin	Other Staphylococcus	Amoxicillin.clavulanic.acid	0	15	0
207	Healthy	Skin	Other Staphylococcus	Cephalexin	3	12	20
208	Healthy	Skin	Other Staphylococcus	Tetracyclin	9	6	60
209	Healthy	Skin	Other Staphylococcus	Doxycycline	3	12	20
210	Healthy	Skin	Other Staphylococcus	Erythromycin	13	2	87
211	Healthy	Skin	Other Staphylococcus	Azithromycin	10	5	67
212	Healthy	Skin	Other Staphylococcus	Clindamycin	5	10	33
213	Healthy	Skin	Other Staphylococcus	Chloramphenicol	6	9	40
214	Healthy	Skin	Other Staphylococcus	Sulfamethoxazole.trimethoprim	5	10	33
215	Healthy	Skin	Other Staphylococcus	Ciprofloxacin	4	11	27
216	Healthy	Skin	Other Staphylococcus	Levofloxacin	3	12	20
217	Healthy	Skin	Other Staphylococcus	Gentamicin	4	11	27
218	Healthy	Skin	Other Staphylococcus	Amikacin	2	13	13
219	Healthy	Skin	Other Staphylococcus	Vancomycin	0	15	0
220	Healthy	Skin	Other Staphylococcus	Linezolid	0	15	0
221	Healthy	Skin	S. aureus	Amoxicillin	1	1	50
222	Healthy	Skin	S. aureus	Penicillin	1	1	50
223	Healthy	Skin	S. aureus	Ampicillin	1	1	50
224	Healthy	Skin	S. aureus	Oxacillin	0	2	0
225	Healthy	Skin	S. aureus	Cefoxitin	0	2	0
226	Healthy	Skin	S. aureus	Amoxicillin.clavulanic.acid	0	2	0
227	Healthy	Skin	S. aureus	Cephalexin	0	2	0
228	Healthy	Skin	S. aureus	Tetracyclin	2	0	100
229	Healthy	Skin	S. aureus	Doxycycline	1	1	50
230	Healthy	Skin	S. aureus	Erythromycin	1	1	50
231	Healthy	Skin	S. aureus	Azithromycin	1	1	50
232	Healthy	Skin	S. aureus	Clindamycin	1	1	50
233	Healthy	Skin	S. aureus	Chloramphenicol	1	1	50
234	Healthy	Skin	S. aureus	Sulfamethoxazole.trimethoprim	1	1	50
235	Healthy	Skin	S. aureus	Ciprofloxacin	0	2	0
236	Healthy	Skin	S. aureus	Levofloxacin	0	2	0
237	Healthy	Skin	S. aureus	Gentamicin	0	2	0
238	Healthy	Skin	S. aureus	Amikacin	0	2	0
239	Healthy	Skin	S. aureus	Vancomycin	0	2	0
240	Healthy	Skin	S. aureus	Linezolid	0	2	0
241	Healthy	Skin	S. pseudintermedius	Amoxicillin	13	0	100
242	Healthy	Skin	S. pseudintermedius	Penicillin	13	0	100
243	Healthy	Skin	S. pseudintermedius	Ampicillin	12	1	92
244	Healthy	Skin	S. pseudintermedius	Oxacillin	6	7	46
245	Healthy	Skin	S. pseudintermedius	Cefoxitin	1	12	8
246	Healthy	Skin	S. pseudintermedius	Amoxicillin.clavulanic.acid	4	9	31
247	Healthy	Skin	S. pseudintermedius	Cephalexin	0	13	0
248	Healthy	Skin	S. pseudintermedius	Tetracyclin	12	1	92
249	Healthy	Skin	S. pseudintermedius	Doxycycline	5	8	38
250	Healthy	Skin	S. pseudintermedius	Erythromycin	10	3	77
251	Healthy	Skin	S. pseudintermedius	Azithromycin	10	3	77
252	Healthy	Skin	S. pseudintermedius	Clindamycin	10	3	77
253	Healthy	Skin	S. pseudintermedius	Chloramphenicol	7	6	54
254	Healthy	Skin	S. pseudintermedius	Sulfamethoxazole.trimethoprim	6	7	46
255	Healthy	Skin	S. pseudintermedius	Ciprofloxacin	8	5	62
256	Healthy	Skin	S. pseudintermedius	Levofloxacin	7	6	54
257	Healthy	Skin	S. pseudintermedius	Gentamicin	5	8	38
258	Healthy	Skin	S. pseudintermedius	Amikacin	0	13	0
259	Healthy	Skin	S. pseudintermedius	Vancomycin	0	13	0
260	Healthy	Skin	S. pseudintermedius	Linezolid	0	13	0
